# Supplementary material for: A new species of the tarantula genus Haplocosmia (Araneae, Theraphosidae) from Tibet, China
Source: Biodivers Data J. 2022 Mar 23;10:e82682. doi: 10.3897/BDJ.10.e82682 (PMC8967813; doi:10.3897/BDJ.10.e82682)
Supplement: XML Treatment for Haplocosmia sherwoodae [file BDJ.10.e82682-treatment1.xml]

<!DOCTYPE tp:taxon-treatment
  PUBLIC "-//TaxonX//DTD Taxonomic Treatment Publishing DTD v0 20100105//EN" "tax-treatment-NSO.dtd">
<tp:taxon-treatment xmlns:tp="http://www.plazi.org/taxpub"><tp:treatment-meta><mixed-citation publication-type="journal"><person-group><name><surname>Lin</surname><given-names>Ye-Jie</given-names></name><name><surname>Yan</surname><given-names>Xunyou</given-names></name><name><surname>Li</surname><given-names>Shuqiang</given-names></name></person-group><article-title>A new species of the tarantula genus <italic><tp:taxon-name><tp:taxon-name-part taxon-name-part-type="genus" reg="Haplocosmia">Haplocosmia</tp:taxon-name-part></tp:taxon-name></italic> (<tp:taxon-name><tp:taxon-name-part taxon-name-part-type="order">Araneae</tp:taxon-name-part></tp:taxon-name>, <tp:taxon-name><tp:taxon-name-part taxon-name-part-type="family">Theraphosidae</tp:taxon-name-part></tp:taxon-name>) from Tibet, China</article-title><source>Biodivers Data J</source><day>23</day><month>03</month><year>2022</year><volume>10</volume><pub-id pub-id-type="doi">10.3897/BDJ.10.e82682</pub-id></mixed-citation></tp:treatment-meta><tp:nomenclature><tp:taxon-name>
            <object-id xmlns:xlink="http://www.w3.org/1999/xlink" content-type="arpha" xlink:type="simple">E4FCBBD8-D8B7-5DF1-B72E-CF56EEE66F33</object-id>
            <tp:taxon-name-part taxon-name-part-type="genus">Haplocosmia</tp:taxon-name-part>
            <tp:taxon-name-part taxon-name-part-type="species">sherwoodae</tp:taxon-name-part>
            <object-id xmlns:xlink="http://www.w3.org/1999/xlink" content-type="zoobank" xlink:type="simple" object-id-type="ZooBank">8E5D1B9D-C956-4B10-B7EC-7A41C30208D0</object-id>
          </tp:taxon-name><tp:taxon-authority>Lin &amp; Li</tp:taxon-authority><tp:taxon-status xmlns:xlink="http://www.w3.org/1999/xlink" xlink:type="simple">sp. n.</tp:taxon-status></tp:nomenclature><tp:treatment-sec sec-type="materials"><title>Materials</title><list list-type="alpha-lower" list-content="occurrences"><list-item><p><bold>Type status:</bold> <named-content xmlns:xlink="http://www.w3.org/1999/xlink" content-type="dwc:typeStatus" xlink:type="simple">Holotype</named-content>. <bold>Occurrence:</bold> individualID: <named-content xmlns:xlink="http://www.w3.org/1999/xlink" content-type="dwc:individualID" xlink:type="simple">IZCAS-Ar42679</named-content>; <bold>Taxon:</bold> scientificName: <named-content xmlns:xlink="http://www.w3.org/1999/xlink" content-type="dwc:scientificName" xlink:type="simple"><italic><tp:taxon-name><tp:taxon-name-part taxon-name-part-type="genus" reg="Haplocosmia">Haplocosmia</tp:taxon-name-part><tp:taxon-name-part taxon-name-part-type="species" reg="sherwoodae">sherwoodae</tp:taxon-name-part></tp:taxon-name></italic></named-content>; order: <named-content xmlns:xlink="http://www.w3.org/1999/xlink" content-type="dwc:order" xlink:type="simple"><tp:taxon-name><tp:taxon-name-part taxon-name-part-type="order">Araneae</tp:taxon-name-part></tp:taxon-name></named-content>; family: <named-content xmlns:xlink="http://www.w3.org/1999/xlink" content-type="dwc:family" xlink:type="simple"><tp:taxon-name><tp:taxon-name-part taxon-name-part-type="family">Theraphosidae</tp:taxon-name-part></tp:taxon-name></named-content>; genus: <named-content xmlns:xlink="http://www.w3.org/1999/xlink" content-type="dwc:genus" xlink:type="simple"><tp:taxon-name><tp:taxon-name-part taxon-name-part-type="genus">Haplocosmia</tp:taxon-name-part></tp:taxon-name></named-content>; <bold>Location:</bold> country: <named-content xmlns:xlink="http://www.w3.org/1999/xlink" content-type="dwc:country" xlink:type="simple">China</named-content>; stateProvince: <named-content xmlns:xlink="http://www.w3.org/1999/xlink" content-type="dwc:stateProvince" xlink:type="simple">Tibet</named-content>; county: <named-content xmlns:xlink="http://www.w3.org/1999/xlink" content-type="dwc:county" xlink:type="simple">Xigaze</named-content>; municipality: <named-content xmlns:xlink="http://www.w3.org/1999/xlink" content-type="dwc:municipality" xlink:type="simple">Nyalam</named-content>; locality: <named-content xmlns:xlink="http://www.w3.org/1999/xlink" content-type="dwc:locality" xlink:type="simple">from Zham to Guomen</named-content>; verbatimElevation: <named-content xmlns:xlink="http://www.w3.org/1999/xlink" content-type="dwc:verbatimElevation" xlink:type="simple">2333</named-content>; verbatimLatitude: <named-content xmlns:xlink="http://www.w3.org/1999/xlink" content-type="dwc:verbatimLatitude" xlink:type="simple">27.9785°N</named-content>; verbatimLongitude: <named-content xmlns:xlink="http://www.w3.org/1999/xlink" content-type="dwc:verbatimLongitude" xlink:type="simple">85.9782°E</named-content>; <bold>Event:</bold> year: <named-content xmlns:xlink="http://www.w3.org/1999/xlink" content-type="dwc:year" xlink:type="simple">2021</named-content>; month: <named-content xmlns:xlink="http://www.w3.org/1999/xlink" content-type="dwc:month" xlink:type="simple">6</named-content>; day: <named-content xmlns:xlink="http://www.w3.org/1999/xlink" content-type="dwc:day" xlink:type="simple">13</named-content>; <bold>Record Level:</bold> institutionCode: <named-content xmlns:xlink="http://www.w3.org/1999/xlink" content-type="dwc:institutionCode" xlink:type="simple">IZCAS</named-content></p></list-item></list></tp:treatment-sec><tp:treatment-sec sec-type="Description"><title>Description</title><p>Male (holotype, IZCAS-Ar42679) (Fig. <xref ref-type="fig" rid="F7708156">1</xref>A–H, Fig. <xref ref-type="fig" rid="F7708198">2</xref>A and B, Fig. <xref ref-type="fig" rid="F7708202">3</xref>A–C). Carapace 8.09 long, 6.73 wide, brown with long white-purple setae. Opisthosoma brown, with long white and black hair (Fig. <xref ref-type="fig" rid="F7708156">1</xref>A). Eye group 1.28 long, 0.93 wide (Fig. <xref ref-type="fig" rid="F7708156">1</xref>B). MOA 0.71 long, anterior width 0.72, posterior width 0.96. Eye sizes and interdistances: ALE 0.40, AME 0.33, PLE 0.32, PME 0.37; ALE–AME 0.07, AME–AME 0.11, PLE–PME 0.04, PME–PME 0.56. Fovea slightly procurved. Chelicerae dark brown, with white hair, eighteen intercheliceral pegs, eight of them obvious, with prolateral keeled ridge. promargin with 10 stout teeth, basomesally with 24 denticles (Fig. <xref ref-type="fig" rid="F7708156">1</xref>G, H). Labium wider than long, with 286 cuspules. Sternum yellow brown with three pairs of sigilla (Fig. <xref ref-type="fig" rid="F7708156">1</xref>D). Legs with long and short setae. Tarsus I–IV with scopula and many setae laterally swollen, scopula on tarsus IV divided by setae, all tarsi 2 claws, without denticle. Leg measurements: I 20.43 (5.61 + 2.44 + 5.07 +3.68 + 3.63), II 22.27 (5.84 + 2.94 + 5.92 + 3.73 + 3.84), III 17.09 (4.51 + 2.07 + 3.63 + 3.82 + 3.06), IV 23.69 (6.30 + 2.67 + 5.56 + 5.83 + 3.33). Leg formula: 4213.</p><p>Male palpal bulb (Fig. <xref ref-type="fig" rid="F7708198">2</xref>A and B, male palp with bulb Fig. <xref ref-type="fig" rid="F7708202">3</xref>A–C). Bulb oval, embolus bow-shaped, slightly curved 180°, with A, PI and PS. Distal edge of embolus relatively flat. Maxillae with lyra setae ventrally (Fig. <xref ref-type="fig" rid="F7708156">1</xref>C). Stridulatory lyra paddle-shaped (Fig. <xref ref-type="fig" rid="F7708156">1</xref>E and F).</p><p>Female unknown.</p></tp:treatment-sec><tp:treatment-sec sec-type="Diagnosis"><title>Diagnosis</title><p><italic><tp:taxon-name><tp:taxon-name-part taxon-name-part-type="genus" reg="Haplocosmia">Haplocosmia</tp:taxon-name-part><tp:taxon-name-part taxon-name-part-type="species" reg="sherwoodae">sherwoodae</tp:taxon-name-part></tp:taxon-name></italic> sp. n. is found at 2356 m elev., in a higher, more montane environment, close to areas of permanent snowfall. (vs. <italic><tp:taxon-name><tp:taxon-name-part taxon-name-part-type="genus" reg="Haplocosmia">H.</tp:taxon-name-part><tp:taxon-name-part taxon-name-part-type="species" reg="nepalensis">nepalensis</tp:taxon-name-part></tp:taxon-name></italic> Schmidt &amp; von Wirth, 1996 which is only known to occur at an elevation of &lt; 1200 m in Kathmandu (<xref ref-type="bibr" rid="B7708232">Schmidt and von Wirth, V. 1996</xref>, <xref ref-type="bibr" rid="B7787793">West et al. 2012</xref>). The male of <italic><tp:taxon-name><tp:taxon-name-part taxon-name-part-type="genus" reg="Haplocosmia">H.</tp:taxon-name-part><tp:taxon-name-part taxon-name-part-type="species" reg="sherwoodae">sherwoodae</tp:taxon-name-part></tp:taxon-name></italic> sp. n. is similar to <italic><tp:taxon-name><tp:taxon-name-part taxon-name-part-type="genus" reg="Haplocosmia">H.</tp:taxon-name-part><tp:taxon-name-part taxon-name-part-type="species" reg="nepalensis">nepalensis</tp:taxon-name-part></tp:taxon-name></italic> by the shape of the bulb, but it can be distinguished from <italic><tp:taxon-name><tp:taxon-name-part taxon-name-part-type="genus" reg="Haplocosmia">H.</tp:taxon-name-part><tp:taxon-name-part taxon-name-part-type="species" reg="nepalensis">nepalensis</tp:taxon-name-part></tp:taxon-name></italic> by the PS keel elongate, with distinct BL, originating ventrally at ventro-medial aspect of palpal bulb (vs. PS non-elongate, without BL and not originating ventrally at ventro-medial aspect of palpal bulb in <italic><tp:taxon-name><tp:taxon-name-part taxon-name-part-type="genus" reg="Haplocosmia">H.</tp:taxon-name-part><tp:taxon-name-part taxon-name-part-type="species" reg="nepalensis">nepalensis</tp:taxon-name-part></tp:taxon-name></italic>) and the length of embolus base to the width of the bulb being 3:1 (vs. 2:1 in <italic><tp:taxon-name><tp:taxon-name-part taxon-name-part-type="genus" reg="Haplocosmia">H.</tp:taxon-name-part><tp:taxon-name-part taxon-name-part-type="species" reg="nepalensis">nepalensis</tp:taxon-name-part></tp:taxon-name></italic>) (Figs. 2A and B).</p></tp:treatment-sec><tp:treatment-sec sec-type="Etymology"><title>Etymology</title><p>The species is named after Miss Danni Sherwood, who confirmed the validity of the new species; noun (name) in genitive case.</p></tp:treatment-sec><tp:treatment-sec sec-type="Distribution"><title>Distribution</title><p>Known only from the type locality.</p></tp:treatment-sec><tp:treatment-sec><!--Section generated to contain objects referenced in tp:taxon-treatment.--><fig id="F7708156" position="float" orientation="portrait"><object-id xmlns:xlink="http://www.w3.org/1999/xlink" content-type="arpha" xlink:type="simple">4F0C91E4-BF38-56FE-B648-08617E388E1A</object-id><object-id xmlns:xlink="http://www.w3.org/1999/xlink" content-type="doi" xlink:type="simple">10.3897/BDJ.10.e82682.figure1</object-id><label>Figure 1.</label><caption><p><italic><tp:taxon-name><tp:taxon-name-part taxon-name-part-type="genus" reg="Haplocosmia">Haplocosmia</tp:taxon-name-part><tp:taxon-name-part taxon-name-part-type="species" reg="sherwoodae">sherwoodae</tp:taxon-name-part></tp:taxon-name></italic> sp. n., holotype male. <bold>A</bold> male habitus, dorsal; <bold>B</bold> ocular tubercle; <bold>C</bold> right palp maxillae; <bold>D</bold> sternum; <bold>E</bold> stridulatory lyra, lateral view; <bold>F</bold> same, ventral view; <bold>G</bold> chelicerae, retrolateral view; <bold>H</bold> same, prolateral view.</p></caption><graphic xmlns:xlink="http://www.w3.org/1999/xlink" xlink:href="bdj-10-e82682-g001.jpg" position="float" id="oo_649215.jpg" orientation="portrait" xlink:type="simple"><uri content-type="original_file" xlink:type="simple">https://binary.pensoft.net/fig/649215</uri></graphic></fig><fig id="F7708198" position="float" orientation="portrait"><object-id xmlns:xlink="http://www.w3.org/1999/xlink" content-type="arpha" xlink:type="simple">D2A94C13-DACE-5AA3-90F6-A971D7084109</object-id><object-id xmlns:xlink="http://www.w3.org/1999/xlink" content-type="doi" xlink:type="simple">10.3897/BDJ.10.e82682.figure2</object-id><label>Figure 2.</label><caption><p><italic><tp:taxon-name><tp:taxon-name-part taxon-name-part-type="genus" reg="Haplocosmia">Haplocosmia</tp:taxon-name-part><tp:taxon-name-part taxon-name-part-type="species" reg="sherwoodae">sherwoodae</tp:taxon-name-part></tp:taxon-name></italic> sp. n., holotype, right palp bulb, rotated horizontally. <bold>A</bold> retrolateral view; <bold>B</bold> prolateral view.</p></caption><graphic xmlns:xlink="http://www.w3.org/1999/xlink" xlink:href="bdj-10-e82682-g002.jpg" position="float" id="oo_649217.jpg" orientation="portrait" xlink:type="simple"><uri content-type="original_file" xlink:type="simple">https://binary.pensoft.net/fig/649217</uri></graphic></fig><fig id="F7708202" position="float" orientation="portrait"><object-id xmlns:xlink="http://www.w3.org/1999/xlink" content-type="arpha" xlink:type="simple">9437A23E-BC5A-5EF3-9212-AFE98B3274CD</object-id><object-id xmlns:xlink="http://www.w3.org/1999/xlink" content-type="doi" xlink:type="simple">10.3897/BDJ.10.e82682.figure3</object-id><label>Figure 3.</label><caption><p><italic><tp:taxon-name><tp:taxon-name-part taxon-name-part-type="genus" reg="Haplocosmia">Haplocosmia</tp:taxon-name-part><tp:taxon-name-part taxon-name-part-type="species" reg="sherwoodae">sherwoodae</tp:taxon-name-part></tp:taxon-name></italic> sp. n., holotype, left palp. <bold>A</bold> prolateral view; <bold>B</bold> ventral view; <bold>C</bold> retrolateral view.</p></caption><graphic xmlns:xlink="http://www.w3.org/1999/xlink" xlink:href="bdj-10-e82682-g003.jpg" position="float" id="oo_649218.jpg" orientation="portrait" xlink:type="simple"><uri content-type="original_file" xlink:type="simple">https://binary.pensoft.net/fig/649218</uri></graphic></fig></tp:treatment-sec><ref-list><ref id="B7708232"><element-citation xmlns:xlink="http://www.w3.org/1999/xlink" publication-type="article" xlink:type="simple"><person-group person-group-type="author"><name name-style="western"><surname>Schmidt</surname><given-names>G.</given-names></name><name name-style="western"><surname>von Wirth</surname><given-names>V.</given-names></name></person-group><year>1996</year><article-title><italic><tp:taxon-name><tp:taxon-name-part taxon-name-part-type="genus" reg="Haplocosmia">Haplocosmia</tp:taxon-name-part><tp:taxon-name-part taxon-name-part-type="species" reg="nepalensis">nepalensis</tp:taxon-name-part></tp:taxon-name></italic> gen. et sp. n., die erste Vogelspinne aus Nepal (<tp:taxon-name><tp:taxon-name-part taxon-name-part-type="order">Araneida</tp:taxon-name-part></tp:taxon-name>: <tp:taxon-name><tp:taxon-name-part taxon-name-part-type="family">Theraphosidae</tp:taxon-name-part></tp:taxon-name>: <tp:taxon-name><tp:taxon-name-part taxon-name-part-type="subfamily">Selenocosmiinae</tp:taxon-name-part></tp:taxon-name></article-title><source>
            <tp:taxon-name><tp:taxon-name-part taxon-name-part-type="phylum">Arthropoda</tp:taxon-name-part></tp:taxon-name>
          </source><volume>4</volume><fpage>12</fpage><lpage>15</lpage></element-citation></ref><ref id="B7787793"><element-citation xmlns:xlink="http://www.w3.org/1999/xlink" publication-type="article" xlink:type="simple"><person-group person-group-type="author"><name name-style="western"><surname>West</surname><given-names>R. C.</given-names></name><name name-style="western"><surname>Nunn</surname><given-names>S. C.</given-names></name><name name-style="western"><surname>Hogg</surname><given-names>S.</given-names></name></person-group><year>2012</year><article-title>A new tarantula genus, <italic><tp:taxon-name><tp:taxon-name-part taxon-name-part-type="genus" reg="Psednocnemis">Psednocnemis</tp:taxon-name-part></tp:taxon-name></italic>, from west Malaysia (<tp:taxon-name><tp:taxon-name-part taxon-name-part-type="order">Araneae</tp:taxon-name-part></tp:taxon-name>: <tp:taxon-name><tp:taxon-name-part taxon-name-part-type="family">Theraphosidae</tp:taxon-name-part></tp:taxon-name>), with cladistic analysis and biogeography of <tp:taxon-name><tp:taxon-name-part taxon-name-part-type="subfamily">Selenocosmiinae</tp:taxon-name-part></tp:taxon-name> Simon 1889</article-title><source>Zootaxa</source><volume>3299</volume><fpage>1</fpage><lpage>43</lpage><pub-id pub-id-type="doi">10.11646/zootaxa.3299.1.1</pub-id></element-citation></ref></ref-list></tp:taxon-treatment>
